# Supplementary material for: A new phylogenetic hypothesis of Tanystropheidae (Diapsida, Archosauromorpha) and other “protorosaurs”, and its implications for the early evolution of stem archosaurs
Source: PeerJ. 2021 May 3;9:e11143. doi: 10.7717/peerj.11143 (PMC8101476; doi:10.7717/peerj.11143)
Supplement: Supplemental Information 1 [file peerj-09-11143-s001.nex]

#NEXUS
[written Thu Jan 21 17:19:52 CET 2021 by Mesquite  version 3.61 (build 927) at DESKTOP-H63G4ID/10.96.0.182]

BEGIN TAXA;
	TITLE Taxa;
	DIMENSIONS NTAX=42;
	TAXLABELS
		Petrolacosaurus_kansensis Orovenator_mayorum__ Youngina_capensis__ Acerosodontosaurus_piveteaui__ Claudiosaurus_germaini__ Gephyrosaurus_bridensis__ Planocephalosaurus_robinsonae__ Czatkowiella_harae__ Protorosaurus_speneri__ Jesairosaurus_lehmani__ Macrocnemus_bassanii__ Macrocnemus_obristi Macrocnemus_fuyuanensis__ Tanystropheus_hydroides__ GMPKU_P_1527_T._cf._hydroides__ Tanystropheus_longobardicus 'Tanystropheus "conspicuus"' '"Tanystropheus antiquus"' Sclerostropheus_fossai Raibliania_calligarisi Augustaburiania_vatagini Langobardisaurus_pandolfii__ Amotosaurus_rotfeldensis__ AMNH_FARB_7206 Tanytrachelos_ahynis__ Elessaurus_gondwanoccidens Ozimek_volans Pectodens_zhenyuensis__ Fuyuansaurus_acutirostris__ Dinocephalosaurus_orientalis Prolacerta_broomi__ Pamelaria_dolichotrachela__ Azendohsaurus_madagaskarensis__ Trilophosaurus_buettneri__ Mesosuchus_browni__ Howesia_browni Eohyosaurus_wolvaardti__ Teyujagua_paradoxa__ Proterosuchus_fergusi__ Proterosuchus_alexanderi__ Euparkeria_capensis__ Erythrosuchus_africanus__ 
	;

END;


BEGIN CHARACTERS;
	TITLE  Character_Matrix;
	DIMENSIONS  NCHAR=307;
	FORMAT DATATYPE = STANDARD RESPECTCASE GAP = - MISSING = ? SYMBOLS = "  0 1 2 3 4 5 6 7 8";
	MATRIX
	Petrolacosaurus_kansensis        11?100200-10110000000000110-010-00000000?00?0?0?110-?0000000040000010?0-001001?00--00013?00111120000000001100???0?0?00?0000--0000?0????0????0001001100-01000020100-0000100001{0 1}001(1 2)1?-000110010-?00000?0010-0000?20000-0??031000??0(0 1)000120001100?0000001?101000010?300000--3000-000040001001?0?10000003002030-1??000
	Orovenator_mayorum__             110101200-10100000100000310-010-0001000??0100000110--001000?????0???????1010001?0--??????000011100000000010002000310?0-0????????????????????0000000100-01000012????0000100000{0 1}00000?-???1?0?10-?00?000??0??????????????????????????????????????????????????????????????????????????????????????????????????????????
	Youngina_capensis__              (0 1)10201201110{2 3}0000?100000210-010-0?10000000(0 1)00000300-?0010101001001011000101000101100001200000?110010000001010?00130001-000100000001000?00000000100?100-00?000201010000??00(0 1)001000000-0????0000-0000000{0 1}?0020100000110-???1?00001001011?2?010100?000100110?0?010102100(0 1)00--?00100010200001110000?0?00??110020-100100
	Acerosodontosaurus_piveteaui__   ???????????????????00000010-??????{1 2}0000?000?0?0???????0?0??100?00?0?1?????????????????0--0000????????????????{1 2}????????????????????????????????0?{0 2}??????010???????100?0010000?{0 1}000??--000????????????????00?01?00?0010-???1??????????????0?????0?????101????00001??30???0--20?110?10????0?????0?????????????????????
	Claudiosaurus_germaini__         {0 1}??2??20???00??????02000010-??0???1?000??1-10?0??????00101???3??0?0?1???10100110110???10?00???10001006000--00001????01?00?1???00??????????????01000????010??????00-000?1?000?000101?-0?0210?????001???1100?0??00010?0-00-10100{0 1}1000000?210??1000000110150?0000011221000???30???00103???001110001000003001300-1??000
	Gephyrosaurus_bridensis__        010000200-100100001?0000010-010-00201001-0010000100-0101010101010001100?2100011?1102-10--10111110110111-00-00210??0?10?00?1000000?????????????112010111010010221120000?1200000000200-01??000?0-010{0 1}100000000400000100-10-1??112??0001112?0101?0?0??1100????????????????0--30?1011102?0011????0?{0 1}21????1????10111??1
	Planocephalosaurus_robinsonae__  020101200-0020000?100000200-000-00??1000-01000?0000-01010100000100001001210000100--2-10--10001110110112-00-0-?1?????10?00?1??00?0?????????????12000010-011??????02000010300011000100-01?200000-000{0 1}000000000100?00100-1111?1112??0001102?0101?0?0001000?10?????????????0--40?1011104?1?01????0??21????1????10111??1
	Czatkowiella_harae__             ?????0200-00{1 2 3}0??0?1??000110-0?0-??{1 2}0?000?00100?01?0-00000?0?????0????????0?02-101010011??101001101100???00-00?????1?10?00?10010100?0000?110???0?001?????????12?????000??000010011(1 2)113???201210-00(1 2)100022012?201?111110???10?0???????????????????0????01????????????????100?1?100???????????????????????????????????
	Protorosaurus_speneri__          11?001200-?03000??100000110-010?0010000100?00000?10-?0000000110000011--1?100{0 1 2}-011022-1???10???130??00???0??0??????????????????????10??????????0100?101000?01002?0210000?{0 4}0(0 1)00{0 1}0?100{0 1}21001002110?011???211--0011?21000-00-0?20(0 1)2000001111?0100?0?100011111?1001001?301(0 1)0????0???0?10??0?011??00110100130110311100201
	Jesairosaurus_lehmani__          1?020?????1?00?1??11?0?0110-??????{1 2}0?00?-0?00?00??0-?0010001?0010001100?1010??100????1???10?1???0??00{0 3}--00-?1{1 2}?0????10?000???????110???{0 1}??????0100?100-0??0??02?0210000140000{0 1}0??0{0 1}0????100??0-?011???000000(1 2)01?11110?1??1?1????0000110210??010?11?1010?0??????????????21001?1000104?0??1???1?1????????????????????
	Macrocnemus_bassanii__           1002000-2100001-3?111000110-011-002000000??00000?00-1001000015000100110120102-100--2-1101101101100100000010001001{1 2 3 4}101?-00?100101001020?001001101000100-010010020011000114010010111122100110200-?021001210000?00??111111111100???0121--?11011000010010112001?????101000010(0 1)31111011030110011?(0 1)0110001120121221011300
	Macrocnemus_obristi              ????????????????????????????????????????????????????????????????????????????????????????????????????????????????????????????????????????????????????????????????????????????????????????????????????????????1????1?????1?10?0?????????????????00???????????????????????????1????????????????1111??0??001322210??30?
	Macrocnemus_fuyuanensis__        10?2000-210?001-???11000110-011-00??0000000?0?0??10-?0010??0?4000100110120??2-100--??????10010110010001001000???1???11?00?10010?????2?????????01001100-0101010200(1 2)00001140100101111221??11021(0 1)0?021???21010010(0 1)011111111(0 1)(0 1)0?001??121--01101101001001011(3 4)001??1001100000100(2 3)11110110(1 3)0(0 1)?001?100(0 1)100011101?2221011300
	Tanystropheus_hydroides__        120300--0-0010000?012000000-1-1110?10000-0(0 1)0000131101010200115-1011--110210002011122-110121111131011-----0-11000121112000011011-101021?001111102010110-011101110120010110000110113--210101(3 4)2111?0?2?11210120101?11111100-10?11211121--?111----001001???0000?????111100110001?????10400?001??00010112120134011000210
	GMPKU_P_1527_T._cf._hydroides__  ????????????????????????????????????????????????????????????????????????????????????????????????????????????????????????????????????????????????????????????????????????????????13--21????22111?0???1?21???0101?11?1?1?0-1?0111111??--0111----0010?10112??0?311011?0?0?????????011?400100???0001???????1??????????0
	Tanystropheus_longobardicus      ?1?20?0-21??1?0???01200?10??111100200000?0(0 1)0?0014110??1?1???14??0????????00002000--2-????110?113001015-200-01???1211??000?11010????0????????1102201100-00?0002101100101101-0112113--21??11(3 4)211110?2?1?210120(2 3)01011111110-1(0 2)1011?1121--0111----0010010112000031101?1100110121111011030(0 1)10011100010112110134011010310
	'Tanystropheus "conspicuus"'     ???????????????????????????????????????????????????????????????????????????????????????????????????????????????????????????????????????????????????????????????????????????????113--2?????1211(0 1)10??11??????????????????????????????????????????0???????????????????????????????????????????????????????????????????
	'"Tanystropheus antiquus"'       ???????????????????????????????????????????????????????????????????????????????????????????????????????????????????????????????????????????????????????????????????????????????112002?????12011100?01??????????????????????????????????????????????????????????????????????????????????????????????????????????????
	Sclerostropheus_fossai           ???????????????????????????????????????????????????????????????????????????????????????????????????????????????????????????????????????????????????????????????????????????????1?4--2?????12110?--??1?22???????????????????????????????????????????????????????????????????????????????????????????????????????????
	Raibliania_calligarisi           ???????????????????????????????????????????????????????????????????????????????????????????????????????????????????????????????????????????????????????????????????????????????113--21???????11?0???????010?40??1111?1?0-1?????????????????????????????????????????????201?1????11?????????????????????????????????
	Augustaburiania_vatagini         ???????????????????????????????????????????????????????????????????????????????????????????????????????????????????????????????????????????????????????????????????????????????112222???111211110???1???000??0???10???????????????????????????????????????????????????????????????????1001???0?????????????????????
	Langobardisaurus_pandolfii__     10?100??21?150??????1?001?10????????0?000??00001?1???001{0 1}0001?0?0?001???????????11?????????????????????????????????????????????????????????????120?????020??????0{1 2}10-(0 1)01{0 4}1-0?1(1 2)?121?11????12110?02{1 2}???110??0??1?????11111110102??1?????1?01?0?0??0010??(1 3)000131101(0 1)(0 1)000020031???011?4?1?001??01111002110132111010310
	Amotosaurus_rotfeldensis__       1?020???????{1 2}0?????120?0110-????????000??1-??????????00?0???????0?????????????????????????????10001006000--?1?????1????00?1???????????????????0120?????00???????0?0000?10000?{0 1}01122?{2 3}1??111{0 2}111?021???2101??10???11?1111111?0???1121--011?????0?10010???0?2?????110????100211??01102?(0 1)?0?1??10110??11?012121????310
	AMNH_FARB_7206                   ???????????????????????00????????????0???????????????????????????????????????????????????????????????????????????????????????????????????????????????????????????????????????{0 1}?1????1?????????????????11?????????????1???1?????????????????????????????????????????????200211110?????????????0?????????????????????
	Tanytrachelos_ahynis__           10??0????????0?????12000110-?????0??000??0??0?0??1???00?0??0??0?0?0?1?0??01?01?????????????????????????????????????????????????????????????????1200????01???????1??000?1?00??{0 1}0112{0 1}?11????12????0?2?1112???0????????1100-10?0???1121--?1??????0?10010??60?0?????11???0?20?21????01?3?1?001??01???????3?0(3 4)40{1 2}?1??310
	Elessaurus_gondwanoccidens       ???????????????????????????????????????????????????????????????????????????????????????????????????????????????????????????????????????????????????????????????????????????????????????????????????????????????????????111????????????????????0????????????????????????{1 2}?????1?0???????000?1101?01011??12312????2??
	Ozimek_volans                    ???????????????????1?0?0{1 4}??????????????????????????????????1??100?001??0?0?0??100????????101?0?????????????????????????????????????????????????????????0???????????0?0???00??001?2??11??1(0 1)12????0?????{1 2}20120411?211?11?111100????021--???1----0?000001140?3??????????0?1003111?0?1?????-0???1?1????????????{1 2}??????0
	Pectodens_zhenyuensis__          11?2?011??000????????00001??0?1?0???00-0?1-00000??0-??0?{0 1}?0002010?0011???????????????????????1??0??00??{0 1}???????????????????????????????????????????10??0????????120000??{0 4}000000?1200{2 3}1????1211??002???220??0301????101???10?1022???1--?11?????0?0?01???5??1?????1310000100?1?10??10??1?0????101101???1?10120-000000
	Fuyuansaurus_acutirostris__      ?????????????????????????10-??????????00???0???1????????{0 1}???0??001??10????????????????100?????????????????????????????????????????????????????0?001????01?0?????020000??{0 4}000000?121???????12111?022???2100?0101??11?11???????????121--0?1?????????0????????????????????10131110001?????????????????????????????????
	Dinocephalosaurus_orientalis     1?02012111?0{0 1}101??110010400-011-1?2?00-0-1-0?0000?0-??0?0?000?0101001000111102111112-1???1011?0--0?1-------11?????????????????1????0???0??????01?0?????01?1?????111010010000110??22021??100{0 2}????0?300?220??11????0100-???0???????????????1----1?10010126000101101??10-?1000100-0?1?????-12????00011214101200-000000
	Prolacerta_broomi__              110(1 2)10202110101-00110000110-010-0010000(0 1)000000001(0 1)0--00100011400010010011010(0 1 2)11010(0 1 2)2-1101(1 2)00101100100000010001101210111000100102011010001100110100?110-01011102102?000101010010111(0 1)(0 2)2000100210-00(1 2)1000111--010101(0 1)(0 1)011(0 1)10101?0200(0 1)(0 1)00(0 1)0110110101(0 1)0100111001?????1?4100?100301110010(1 3)(0 1)01000(0 1)1(0 1)0111000110(0 1)102(1 2)1011100
	Pamelaria_dolichotrachela__      0?????0-????20?????1?0?0210-1?0??02?0000?0??01010????00?000?1?000????1??2?????11??????1{0 1}{0 1}2111?111??01???1??01???1????{1 2}?1??1??10101????????????0220?????010??????011000?0?000010112102?????0210-00{1 2}100??1000010111000110101?3?020?1101100?0????0?11101115001?0???1????1010021011001001010001101101?????0????21001?01
	Azendohsaurus_madagaskarensis__  120200--200020002?112001000-1-00001-0000100001011111?000100111000?001110200103011112-11002111113111012-11100100010111201111011110010201111111102201????0101?121?1110001111-201011101211010021100021000{1 2}10000001110001000-1021010?1101201?01?11011200111?11?00100??30110200110110011110010011?01010101?0022111010001
	Trilophosaurus_buettneri__       0213001020105001001000010010010-0???10-0-1-01100??0-?00010001?--110--11020012-110-22-11-?2100???-1?1-----0-??1?????111?01010111100102010111?1?0320???0-01100012?0110-2?111-002111000(1 2)0101002110102{0 1}00?{1 2}10100101110011100-1?1103??1001202?01011001110111511000000134110010011010001020001000100101100110011221010101
	Mesosuchus_browni__              01021?--30?04011100100000-0-110101-10001001100011010?0002010121000001000010002111112-110210100130010000000-0021010111101111001010111201011?0110200?10100??10002102110-0010-000011000200?3002010?10100?{1 2}10000001?1110110101010020?00011?2101?010?????111?0???3?00???0???1003001100100?0100111001110001100002210??100
	Howesia_browni                   ???????????????????1??-02-10???1012?00000??100010010000000100??00?0??00?01001?1?1022-1???10?????0010000000-002101???11???1100?01???120????1?????????????111?0?2?0211--??10-00001?????00?????????????????????10??2000???111???020??????????????0????????????????????????10020?1100101?00?0111??111000??00???2???????
	Eohyosaurus_wolvaardti__         ???????????????????????02-10????????0001101???01????0?0????012100000100101?0??111022-11021011?130??000000??0???????????1?????????11????{0 1}???????????????0????10210211--??10-0000????????????????????????????????????????????????????????????????????????????????????????????????????????????????????????????????????
	Teyujagua_paradoxa__             110110--1110201-01010000000-1-010020001100100101000-?0000000051000011000100011111102-1???20???1300?0001{0 1}00-?????1????????????????1?????2??????0200?100-1??1?1021021000104011010?10{0 1}??1??300{0 2}10-?0{0 1}??0?11???????????????????????????????????????????????????????????????????????????????????????????????????????????
	Proterosuchus_fergusi__          111220212010001-001111-0210-010-0-10001000300011000-?00020010310010110001001(1 2)-111(0 1)(0 1)011112200011{2 3}00100000010002111411011001101102111030021112??0210?110-101111211021000101011010????????????????????????????????????????????????????????????????1???????????????????????????????????????????????????????????????????
	Proterosuchus_alexanderi__       101?2-??2010?01-???1?1-0210-?????-1?001000300011010-?000200103100101100010012-1111001110220000???????????10?0?11??1101?00110110211103002???2??01100110-1011?121102100010101101011000200?100110-000100?111--0??1?100?111111020010?100000110111001????111?0???????????????0031?1100103?010??????1010001?00???21000?0?
	Euparkeria_capensis__            12110120201020000?1121-0200-000-0-1-010100200000110-0001000006100000100120102-1111001112210000130110000000-002101111111110100101101030001112??02100110-1012110210210001040120101101120?0200110-?11100?210010111?11111010-1?{2 3 4}?0???110120010???10010010120001???????21???1102101000113?0021100001?10121?10230100??000
	Erythrosuchus_africanus__        12121010201010012?0121-0400-010-0-1?011000100011000--00020000310010010002001??110--11112210101??-??0-----0-000?11?11021111101112101131121112??0?100111011020(0 1)201011000??401201011???30????0100-?0?100011?0000101210110?0-1?10010?1101200??????0112001113000???????4????210310100011300111210001000121?10?40201100?0

;

END;
BEGIN ASSUMPTIONS;
	TYPESET * UNTITLED   =  unord:  1- 307;

END;

BEGIN MESQUITECHARMODELS;
	ProbModelSet * UNTITLED   =  'Mk1 (est.)':  1- 307;
END;

Begin MESQUITE;
		MESQUITESCRIPTVERSION 2;
		TITLE AUTO;
		tell ProjectCoordinator;
		timeSaved 1611245993256;
		getEmployee #mesquite.minimal.ManageTaxa.ManageTaxa;
		tell It;
			setID 0 1647897814675529811;
			tell It;
				setDefaultOrder  0 1 2 3 4 5 6 7 8 9 10 11 12 13 14 15 17 18 19 20 21 22 23 24 27 25 27 28 29 30 34 35 36 37 38 39 40 42 43 44 45 46;
				attachments ;
			endTell;
		endTell;
		getEmployee #mesquite.charMatrices.ManageCharacters.ManageCharacters;
		tell It;
			setID 0 8356252231540113189;
			mqVersion 361;
			checksumv 0 3 3787983782 null  getNumChars 307 numChars 307 getNumTaxa 42 numTaxa 42   short true   bits 2882303761517117567   states 127   sumSquaresStatesOnly 74743.0 sumSquares -2.9284206217013913E20 longCompressibleToShort false usingShortMatrix true   NumFiles 1 NumMatrices 1;
			mqVersion;
		endTell;
		getWindow;
		tell It;
			suppress;
			setResourcesState false false 100;
			setPopoutState 300;
			setExplanationSize 0;
			setAnnotationSize 0;
			setFontIncAnnot 0;
			setFontIncExp 0;
			setSize 1916 928;
			setLocation -7 1;
			setFont SanSerif;
			setFontSize 10;
			getToolPalette;
			tell It;
			endTell;
			desuppress;
		endTell;
		getEmployee  #mesquite.charMatrices.BasicDataWindowCoord.BasicDataWindowCoord;
		tell It;
			showDataWindow #8356252231540113189 #mesquite.charMatrices.BasicDataWindowMaker.BasicDataWindowMaker;
			tell It;
				getWindow;
				tell It;
					getTable;
					tell It;
						rowNamesWidth 213;
					endTell;
					setExplanationSize 30;
					setAnnotationSize 20;
					setFontIncAnnot 0;
					setFontIncExp 0;
					setSize 1816 856;
					setLocation -7 1;
					setFont SanSerif;
					setFontSize 10;
					getToolPalette;
					tell It;
						setTool mesquite.charMatrices.BasicDataWindowMaker.BasicDataWindow.arrow;
					endTell;
					setActive;
					setTool mesquite.charMatrices.BasicDataWindowMaker.BasicDataWindow.arrow;
					colorCells  #mesquite.charMatrices.NoColor.NoColor;
					colorRowNames  #mesquite.charMatrices.TaxonGroupColor.TaxonGroupColor;
					colorColumnNames  #mesquite.charMatrices.CharGroupColor.CharGroupColor;
					colorText  #mesquite.charMatrices.NoColor.NoColor;
					setBackground White;
					toggleShowNames on;
					toggleShowTaxonNames on;
					toggleTight off;
					toggleThinRows off;
					toggleShowChanges on;
					toggleSeparateLines off;
					toggleShowStates on;
					toggleReduceCellBorders off;
					toggleAutoWCharNames on;
					toggleAutoTaxonNames off;
					toggleShowDefaultCharNames off;
					toggleConstrainCW on;
					toggleBirdsEye off;
					toggleShowPaleGrid off;
					toggleShowPaleCellColors off;
					toggleShowPaleExcluded off;
					togglePaleInapplicable on;
					togglePaleMissing off;
					toggleShowBoldCellText off;
					toggleAllowAutosize on;
					toggleColorsPanel off;
					toggleDiagonal on;
					setDiagonalHeight 80;
					toggleLinkedScrolling on;
					toggleScrollLinkedTables off;
				endTell;
				showWindow;
				getWindow;
				tell It;
					forceAutosize;
				endTell;
				getEmployee #mesquite.charMatrices.AlterData.AlterData;
				tell It;
					toggleBySubmenus off;
				endTell;
				getEmployee #mesquite.charMatrices.ColorByState.ColorByState;
				tell It;
					setStateLimit 9;
					toggleUniformMaximum on;
				endTell;
				getEmployee #mesquite.charMatrices.ColorCells.ColorCells;
				tell It;
					setColor Red;
					removeColor off;
				endTell;
				getEmployee #mesquite.categ.StateNamesStrip.StateNamesStrip;
				tell It;
					showStrip off;
				endTell;
				getEmployee #mesquite.charMatrices.AnnotPanel.AnnotPanel;
				tell It;
					togglePanel off;
				endTell;
				getEmployee #mesquite.charMatrices.CharReferenceStrip.CharReferenceStrip;
				tell It;
					showStrip off;
				endTell;
				getEmployee #mesquite.charMatrices.QuickKeySelector.QuickKeySelector;
				tell It;
					autotabOff;
				endTell;
				getEmployee #mesquite.charMatrices.SelSummaryStrip.SelSummaryStrip;
				tell It;
					showStrip off;
				endTell;
				getEmployee #mesquite.categ.SmallStateNamesEditor.SmallStateNamesEditor;
				tell It;
					panelOpen true;
				endTell;
			endTell;
		endTell;
		getEmployee  #mesquite.charMatrices.ManageCharacters.ManageCharacters;
		tell It;
			showDatasList  #mesquite.lists.DatasetList.DatasetList;
			tell It;
				getWindow;
				tell It;
					useTargetValue off;
					setTargetValue ;
					newAssistant  #mesquite.lists.DatasetsListTaxa.DatasetsListTaxa;
					newAssistant  #mesquite.lists.DatasetsListNumChars.DatasetsListNumChars;
					newAssistant  #mesquite.lists.DatasetsListClass.DatasetsListClass;
					newAssistant  #mesquite.lists.MatrixListVisible.MatrixListVisible;
					setExplanationSize 30;
					setAnnotationSize 20;
					setFontIncAnnot 0;
					setFontIncExp 0;
					setSize 1816 856;
					setLocation -7 1;
					setFont SanSerif;
					setFontSize 10;
					getToolPalette;
					tell It;
					endTell;
				endTell;
				showWindow;
			endTell;
		endTell;
		endTell;
end;
