# Supplementary material for: A new phylogenetic hypothesis of Tanystropheidae (Diapsida, Archosauromorpha) and other “protorosaurs”, and its implications for the early evolution of stem archosaurs
Source: PeerJ. 2021 May 3;9:e11143. doi: 10.7717/peerj.11143 (PMC8101476; doi:10.7717/peerj.11143)
Supplement: Supplemental Information 3 — Ratio characters and ordered characters are grouped and therefore can be activated and deactivated together. [file peerj-09-11143-s003.tnt]

nstates 8 ; 
xread 'Data saved from TNT' 
307 42 
&[num] 
Petrolacosaurus_kansensis 11?100200?10110000000000110?010?00000000?00?0?0?110??0000000040000010?0?001001?00??00013?00111120000000001100???0?0?00?0000??0000?0????0????0001001100?01000020100?0000100001[01]001[12]1??000110010??00000?0010?0000?20000?0??031000??0[01]000120001100?0000001?101000010?300000??3000?000040001001?0?10000003002030?1??000 
Orovenator_mayorum__ 110101200?10100000100000310?010?0001000??0100000110??001000?????0???????1010001?0????????000011100000000010002000310?0?0????????????????????0000000100?01000012????0000100000[01]00000?????1?0?10??00?000??0?????????????????????????????????????????????????????????????????????????????????????????????????????????? 
Youngina_capensis__ [01]10201201110[23]0000?100000210?010?0?10000000[01]00000300??0010101001001011000101000101100001200000?110010000001010?00130001?000100000001000?00000000100?100?00?000201010000??00[01]001000000?0????0000?0000000[01]?0020100000110????1?00001001011?2?010100?000100110?0?010102100[01]00???00100010200001110000?0?00??110020?100100 
Acerosodontosaurus_piveteaui__ ???????????????????00000010???????[12]0000?000?0?0???????0?0??100?00?0?1?????????????????0??0000????????????????[12]????????????????????????????????0?[02]??????010???????100?0010000?[01]000????000????????????????00?01?00?0010????1??????????????0?????0?????101????00001??30???0??20?110?10????0?????0????????????????????? 
Claudiosaurus_germaini__ [01]??2??20???00??????02000010???0???1?000??1?10?0??????00101???3??0?0?1???10100110110???10?00???10001006000??00001????01?00?1???00??????????????01000????010??????00?000?1?000?000101??0?0210?????001???1100?0??00010?0?00?10100[01]1000000?210??1000000110150?0000011221000???30???00103???001110001000003001300?1??000 
Gephyrosaurus_bridensis__ 010000200?100100001?0000010?010?00201001?0010000100?0101010101010001100?2100011?1102?10??10111110110111?00?00210??0?10?00?1000000?????????????112010111010010221120000?1200000000200?01??000?0?010[01]100000000400000100?10?1??112??0001112?0101?0?0??1100????????????????0??30?1011102?0011????0?[01]21????1????10111??1 
Planocephalosaurus_robinsonae__ 020101200?0020000?100000200?000?00??1000?01000?0000?01010100000100001001210000100??2?10??10001110110112?00?0??1?????10?00?1??00?0?????????????12000010?011??????02000010300011000100?01?200000?000[01]000000000100?00100?1111?1112??0001102?0101?0?0001000?10?????????????0??40?1011104?1?01????0??21????1????10111??1 
Czatkowiella_harae__ ?????0200?00[123]0??0?1??000110?0?0???[12]0?000?00100?01?0?00000?0?????0????????0?02?101010011??101001101100???00?00?????1?10?00?10010100?0000?110???0?001?????????12?????000??000010011[12]113???201210?00[12]100022012?201?111110???10?0???????????????????0????01????????????????100?1?100??????????????????????????????????? 
Protorosaurus_speneri__ 11?001200??03000??100000110?010?0010000100?00000?10??0000000110000011??1?100[012]?011022?1???10???130??00???0??0??????????????????????10??????????0100?101000?01002?0210000?[04]0[01]00[01]0?100[01]21001002110?011???211??0011?21000?00?0?20[01]2000001111?0100?0?100011111?1001001?301[01]0????0???0?10??0?011??00110100130110311100201 
Jesairosaurus_lehmani__ 1?020?????1?00?1??11?0?0110???????[12]0?00??0?00?00??0??0010001?0010001100?1010??100????1???10?1???0??00[03]??00??1[12]?0????10?000???????110???[01]??????0100?100?0??0??02?0210000140000[01]0??0[01]0????100??0??011???000000[12]01?11110?1??1?1????0000110210??010?11?1010?0??????????????21001?1000104?0??1???1?1???????????????????? 
Macrocnemus_bassanii__ 1002000?2100001?3?111000110?011?002000000??00000?00?1001000015000100110120102?100??2?1101101101100100000010001001[1234]101??00?100101001020?001001101000100?010010020011000114010010111122100110200??021001210000?00??111111111100???0121???11011000010010112001?????101000010[01]31111011030110011?[01]0110001120121221011300 
Macrocnemus_obristi ????????????????????????????????????????????????????????????????????????????????????????????????????????????????????????????????????????????????????????????????????????????????????????????????????????????1????1?????1?10?0?????????????????00???????????????????????????1????????????????1111??0??001322210??30? 
Macrocnemus_fuyuanensis__ 10?2000?210?001????11000110?011?00??0000000?0?0??10??0010??0?4000100110120??2?100????????10010110010001001000???1???11?00?10010?????2?????????01001100?0101010200[12]00001140100101111221??11021[01]0?021???21010010[01]011111111[01][01]0?001??121??01101101001001011[34]001??1001100000100[23]11110110[13]0[01]?001?100[01]100011101?2221011300 
Tanystropheus_hydroides__ 120300??0?0010000?012000000?1?1110?10000?0[01]0000131101010200115?1011??110210002011122?110121111131011?????0?11000121112000011011?101021?001111102010110?011101110120010110000110113??210101[34]2111?0?2?11210120101?11111100?10?11211121???111????001001???0000?????111100110001?????10400?001??00010112120134011000210 
GMPKU_P_1527_T._cf._hydroides__ ????????????????????????????????????????????????????????????????????????????????????????????????????????????????????????????????????????????????????????????????????????????????13??21????22111?0???1?21???0101?11?1?1?0?1?0111111????0111????0010?10112??0?311011?0?0?????????011?400100???0001???????1??????????0 
Tanystropheus_longobardicus ?1?20?0?21??1?0???01200?10??111100200000?0[01]0?0014110??1?1???14??0????????00002000??2?????110?113001015?200?01???1211??000?11010????0????????1102201100?00?0002101100101101?0112113??21??11[34]211110?2?1?210120[23]01011111110?1[02]1011?1121??0111????0010010112000031101?1100110121111011030[01]10011100010112110134011010310 
Tanystropheus_"conspicuus" ???????????????????????????????????????????????????????????????????????????????????????????????????????????????????????????????????????????????????????????????????????????????113??2?????1211[01]10??11??????????????????????????????????????????0??????????????????????????????????????????????????????????????????? 
"Tanystropheus_antiquus" ???????????????????????????????????????????????????????????????????????????????????????????????????????????????????????????????????????????????????????????????????????????????112002?????12011100?01?????????????????????????????????????????????????????????????????????????????????????????????????????????????? 
Sclerostropheus_fossai ???????????????????????????????????????????????????????????????????????????????????????????????????????????????????????????????????????????????????????????????????????????????1?4??2?????12110?????1?22??????????????????????????????????????????????????????????????????????????????????????????????????????????? 
Raibliania_calligarisi ???????????????????????????????????????????????????????????????????????????????????????????????????????????????????????????????????????????????????????????????????????????????113??21???????11?0???????010?40??1111?1?0?1?????????????????????????????????????????????201?1????11????????????????????????????????? 
Augustaburiania_vatagini ???????????????????????????????????????????????????????????????????????????????????????????????????????????????????????????????????????????????????????????????????????????????112222???111211110???1???000??0???10???????????????????????????????????????????????????????????????????1001???0????????????????????? 
Langobardisaurus_pandolfii__ 10?100??21?150??????1?001?10????????0?000??00001?1???001[01]0001?0?0?001???????????11?????????????????????????????????????????????????????????????120?????020??????0[12]10?[01]01[04]1?0?1[12]?121?11????12110?02[12]???110??0??1?????11111110102??1?????1?01?0?0??0010??[13]000131101[01][01]000020031???011?4?1?001??01111002110132111010310 
Amotosaurus_rotfeldensis__ 1?020???????[12]0?????120?0110?????????000??1???????????00?0???????0?????????????????????????????10001006000???1?????1????00?1???????????????????0120?????00???????0?0000?10000?[01]01122?[23]1??111[02]111?021???2101??10???11?1111111?0???1121??011?????0?10010???0?2?????110????100211??01102?[01]?0?1??10110??11?012121????310 
AMNH_FARB_7206   ???????????????????????00????????????0???????????????????????????????????????????????????????????????????????????????????????????????????????????????????????????????????????[01]?1????1?????????????????11?????????????1???1?????????????????????????????????????????????200211110?????????????0????????????????????? 
Tanytrachelos_ahynis__ 10??0????????0?????12000110??????0??000??0??0?0??1???00?0??0??0?0?0?1?0??01?01?????????????????????????????????????????????????????????????????1200????01???????1??000?1?00??[01]0112[01]?11????12????0?2?1112???0????????1100?10?0???1121???1??????0?10010??60?0?????11???0?20?21????01?3?1?001??01???????3?0[34]40[12]?1??310 
Elessaurus_gondwanoccidens ???????????????????????????????????????????????????????????????????????????????????????????????????????????????????????????????????????????????????????????????????????????????????????????????????????????????????????111????????????????????0????????????????????????[12]?????1?0???????000?1101?01011??12312????2?? 
Ozimek_volans    ???????????????????1?0?0[14]??????????????????????????????????1??100?001??0?0?0??100????????101?0?????????????????????????????????????????????????????????0???????????0?0???00??001?2??11??1[01]12????0?????[12]20120411?211?11?111100????021?????1????0?000001140?3??????????0?1003111?0?1??????0???1?1????????????[12]??????0 
Pectodens_zhenyuensis__ 11?2?011??000????????00001??0?1?0???00?0?1?00000??0???0?[01]?0002010?0011???????????????????????1??0??00??[01]???????????????????????????????????????????10??0????????120000??[04]000000?1200[23]1????1211??002???220??0301????101???10?1022???1???11?????0?0?01???5??1?????1310000100?1?10??10??1?0????101101???1?10120?000000 
Fuyuansaurus_acutirostris__ ?????????????????????????10???????????00???0???1????????[01]???0??001??10????????????????100?????????????????????????????????????????????????????0?001????01?0?????020000??[04]000000?121???????12111?022???2100?0101??11?11???????????121??0?1?????????0????????????????????10131110001????????????????????????????????? 
Dinocephalosaurus_orientalis 1?02012111?0[01]101??110010400?011?1?2?00?0?1?0?0000?0???0?0?000?0101001000111102111112?1???1011?0??0?1???????11?????????????????1????0???0??????01?0?????01?1?????111010010000110??22021??100[02]????0?300?220??11????0100????0???????????????1????1?10010126000101101??10??1000100?0?1??????12????00011214101200?000000 
Prolacerta_broomi__ 110[12]10202110101?00110000110?010?0010000[01]000000001[01]0??00100011400010010011010[012]11010[012]2?1101[12]00101100100000010001101210111000100102011010001100110100?110?01011102102?000101010010111[01][02]2000100210?00[12]1000111??010101[01][01]011[01]10101?0200[01][01]00[01]0110110101[01]0100111001?????1?4100?100301110010[13][01]01000[01]1[01]0111000110[01]102[12]1011100 
Pamelaria_dolichotrachela__ 0?????0?????20?????1?0?0210?1?0??02?0000?0??01010????00?000?1?000????1??2?????11??????1[01][01]2111?111??01???1??01???1????[12]?1??1??10101????????????0220?????010??????011000?0?000010112102?????0210?00[12]100??1000010111000110101?3?020?1101100?0????0?11101115001?0???1????1010021011001001010001101101?????0????21001?01 
Azendohsaurus_madagaskarensis__ 120200??200020002?112001000?1?00001?0000100001011111?000100111000?001110200103011112?11002111113111012?11100100010111201111011110010201111111102201????0101?121?1110001111?201011101211010021100021000[12]10000001110001000?1021010?1101201?01?11011200111?11?00100??30110200110110011110010011?01010101?0022111010001 
Trilophosaurus_buettneri__ 0213001020105001001000010010010?0???10?0?1?01100??0??00010001???110??11020012?110?22?11??2100????1?1?????0???1?????111?01010111100102010111?1?0320???0?01100012?0110?2?111?002111000[12]0101002110102[01]00?[12]10100101110011100?1?1103??1001202?01011001110111511000000134110010011010001020001000100101100110011221010101 
Mesosuchus_browni__ 01021???30?04011100100000?0?110101?10001001100011010?0002010121000001000010002111112?110210100130010000000?0021010111101111001010111201011?0110200?10100??10002102110?0010?000011000200?3002010?10100?[12]10000001?1110110101010020?00011?2101?010?????111?0???3?00???0???1003001100100?0100111001110001100002210??100 
Howesia_browni   ???????????????????1???02?10???1012?00000??100010010000000100??00?0??00?01001?1?1022?1???10?????0010000000?002101???11???1100?01???120????1?????????????111?0?2?0211????10?00001?????00?????????????????????10??2000???111???020??????????????0????????????????????????10020?1100101?00?0111??111000??00???2??????? 
Eohyosaurus_wolvaardti__ ???????????????????????02?10????????0001101???01????0?0????012100000100101?0??111022?11021011?130??000000??0???????????1?????????11????[01]???????????????0????10210211????10?0000???????????????????????????????????????????????????????????????????????????????????????????????????????????????????????????????????? 
Teyujagua_paradoxa__ 110110??1110201?01010000000?1?010020001100100101000??0000000051000011000100011111102?1???20???1300?0001[01]00??????1????????????????1?????2??????0200?100?1??1?1021021000104011010?10[01]??1??300[02]10??0[01]??0?11??????????????????????????????????????????????????????????????????????????????????????????????????????????? 
Proterosuchus_fergusi__ 111220212010001?001111?0210?010?0?10001000300011000??00020010310010110001001[12]?111[01][01]011112200011[23]00100000010002111411011001101102111030021112??0210?110?101111211021000101011010????????????????????????????????????????????????????????????????1??????????????????????????????????????????????????????????????????? 
Proterosuchus_alexanderi__ 101?2???2010?01????1?1?0210???????1?001000300011010??000200103100101100010012?1111001110220000???????????10?0?11??1101?00110110211103002???2??01100110?1011?121102100010101101011000200?100110?000100?111??0??1?100?111111020010?100000110111001????111?0???????????????0031?1100103?010??????1010001?00???21000?0? 
Euparkeria_capensis__ 12110120201020000?1121?0200?000?0?1?010100200000110?0001000006100000100120102?1111001112210000130110000000?002101111111110100101101030001112??02100110?1012110210210001040120101101120?0200110??11100?210010111?11111010?1?[234]?0???110120010???10010010120001???????21???1102101000113?0021100001?10121?10230100??000 
Erythrosuchus_africanus__ 12121010201010012?0121?0400?010?0?1?011000100011000??00020000310010010002001??110??11112210101?????0?????0?000?11?11021111101112101131121112??0?100111011020[01]201011000??401201011???30????0100??0?100011?0000101210110?0?1?10010?1101200??????0112001113000???????4????210310100011300111210001000121?10?40201100?0 
; 

Ccode  
   -[/1  0        -[/1  1        -[/1  2        -[/1  3        -[/1  4      
   -[/1  5        -[/1  6        -[/1  7        -[/1  8        -[/1  9      
   -[/1  10       -[/1  11       -[/1  12       -[/1  13       -[/1  14     
   -[/1  15       -[/1  16       -[/1  17       -[/1  18       -[/1  19     
   -[/1  20       -[/1  21       -[/1  22       -[/1  23       -[/1  24     
   -[/1  25       -[/1  26       -[/1  27       -[/1  28       -[/1  29     
   -[/1  30       -[/1  31       -[/1  32       -[/1  33       -[/1  34     
   -[/1  35       -[/1  36       -[/1  37       -[/1  38       -[/1  39     
   -[/1  40       -[/1  41       -[/1  42       -[/1  43       -[/1  44     
   -[/1  45       -[/1  46       -[/1  47       -[/1  48       -[/1  49     
   -[/1  50       -[/1  51       -[/1  52       -[/1  53       -[/1  54     
   -[/1  55       -[/1  56       -[/1  57       -[/1  58       -[/1  59     
   -[/1  60       -[/1  61       -[/1  62       -[/1  63       -[/1  64     
   -[/1  65       -[/1  66       -[/1  67       -[/1  68       -[/1  69     
   -[/1  70       -[/1  71       -[/1  72       -[/1  73       -[/1  74     
   -[/1  75       -[/1  76       -[/1  77       -[/1  78       -[/1  79     
   -[/1  80       -[/1  81       -[/1  82       -[/1  83       -[/1  84     
   -[/1  85       -[/1  86       -[/1  87       -[/1  88       -[/1  89     
   -[/1  90       -[/1  91       -[/1  92       -[/1  93       -[/1  94     
   -[/1  95       -[/1  96       -[/1  97       -[/1  98       -[/1  99     
   -[/1  100      -[/1  101      -[/1  102      -[/1  103      -[/1  104    
   -[/1  105      -[/1  106      -[/1  107      -[/1  108      -[/1  109    
   -[/1  110      -[/1  111      -[/1  112      -[/1  113      -[/1  114    
   -[/1  115      -[/1  116      -[/1  117      -[/1  118      -[/1  119    
   -[/1  120      -[/1  121      -[/1  122      -[/1  123      -[/1  124    
   -[/1  125      -[/1  126      -[/1  127      -[/1  128      -[/1  129    
   -[/1  130      -[/1  131      -[/1  132      -[/1  133      -[/1  134    
   -[/1  135      -[/1  136      -[/1  137      -[/1  138      -[/1  139    
   -[/1  140      -[/1  141      -[/1  142      -[/1  143      -[/1  144    
   -[/1  145      -[/1  146      -[/1  147      -[/1  148      -[/1  149    
   -[/1  150      -[/1  151      -[/1  152      -[/1  153      -[/1  154    
   -[/1  155      -[/1  156      -[/1  157      -[/1  158      -[/1  159    
   -[/1  160      -[/1  161      -[/1  162      -[/1  163      -[/1  164    
   -[/1  165      -[/1  166      -[/1  167      -[/1  168      -[/1  169    
   -[/1  170      -[/1  171      -[/1  172      -[/1  173      -[/1  174    
   -[/1  175      -[/1  176      -[/1  177      -[/1  178      -[/1  179    
   -[/1  180      -[/1  181      -[/1  182      -[/1  183      -[/1  184    
   -[/1  185      -[/1  186      -[/1  187      -[/1  188      -[/1  189    
   -[/1  190      -[/1  191      -[/1  192      -[/1  193      -[/1  194    
   -[/1  195      -[/1  196      -[/1  197      -[/1  198      -[/1  199    
   -[/1  200      -[/1  201      -[/1  202      -[/1  203      -[/1  204    
   -[/1  205      -[/1  206      -[/1  207      -[/1  208      -[/1  209    
   -[/1  210      -[/1  211      -[/1  212      -[/1  213      -[/1  214    
   -[/1  215      -[/1  216      -[/1  217      -[/1  218      -[/1  219    
   -[/1  220      -[/1  221      -[/1  222      -[/1  223      -[/1  224    
   -[/1  225      -[/1  226      -[/1  227      -[/1  228      -[/1  229    
   -[/1  230      -[/1  231      -[/1  232      -[/1  233      -[/1  234    
   -[/1  235      -[/1  236      -[/1  237      -[/1  238      -[/1  239    
   -[/1  240      -[/1  241      -[/1  242      -[/1  243      -[/1  244    
   -[/1  245      -[/1  246      -[/1  247      -[/1  248      -[/1  249    
   -[/1  250      -[/1  251      -[/1  252      -[/1  253      -[/1  254    
   -[/1  255      -[/1  256      -[/1  257      -[/1  258      -[/1  259    
   -[/1  260      -[/1  261      -[/1  262      -[/1  263      -[/1  264    
   -[/1  265      -[/1  266      -[/1  267      -[/1  268      -[/1  269    
   -[/1  270      -[/1  271      -[/1  272      -[/1  273      -[/1  274    
   -[/1  275      -[/1  276      -[/1  277      -[/1  278      -[/1  279    
   -[/1  280      -[/1  281      -[/1  282      -[/1  283      -[/1  284    
   -[/1  285      -[/1  286      -[/1  287      -[/1  288      -[/1  289    
   -[/1  290      -[/1  291      -[/1  292      -[/1  293      -[/1  294    
   -[/1  295      -[/1  296      -[/1  297      -[/1  298      -[/1  299    
   -[/1  300      -[/1  301      -[/1  302      -[/1  303      -[/1  304    
   -[/1  305      -[/1  306   ; 
; 
Ancstates 
 -0      -1      -2      -3      -4      -5      -6      -7      -8      -9      
 -10     -11     -12     -13     -14     -15     -16     -17     -18     -19     
 -20     -21     -22     -23     -24     -25     -26     -27     -28     -29     
 -30     -31     -32     -33     -34     -35     -36     -37     -38     -39     
 -40     -41     -42     -43     -44     -45     -46     -47     -48     -49     
 -50     -51     -52     -53     -54     -55     -56     -57     -58     -59     
 -60     -61     -62     -63     -64     -65     -66     -67     -68     -69     
 -70     -71     -72     -73     -74     -75     -76     -77     -78     -79     
 -80     -81     -82     -83     -84     -85     -86     -87     -88     -89     
 -90     -91     -92     -93     -94     -95     -96     -97     -98     -99     
 -100    -101    -102    -103    -104    -105    -106    -107    -108    -109    
 -110    -111    -112    -113    -114    -115    -116    -117    -118    -119    
 -120    -121    -122    -123    -124    -125    -126    -127    -128    -129    
 -130    -131    -132    -133    -134    -135    -136    -137    -138    -139    
 -140    -141    -142    -143    -144    -145    -146    -147    -148    -149    
 -150    -151    -152    -153    -154    -155    -156    -157    -158    -159    
 -160    -161    -162    -163    -164    -165    -166    -167    -168    -169    
 -170    -171    -172    -173    -174    -175    -176    -177    -178    -179    
 -180    -181    -182    -183    -184    -185    -186    -187    -188    -189    
 -190    -191    -192    -193    -194    -195    -196    -197    -198    -199    
 -200    -201    -202    -203    -204    -205    -206    -207    -208    -209    
 -210    -211    -212    -213    -214    -215    -216    -217    -218    -219    
 -220    -221    -222    -223    -224    -225    -226    -227    -228    -229    
 -230    -231    -232    -233    -234    -235    -236    -237    -238    -239    
 -240    -241    -242    -243    -244    -245    -246    -247    -248    -249    
 -250    -251    -252    -253    -254    -255    -256    -257    -258    -259    
 -260    -261    -262    -263    -264    -265    -266    -267    -268    -269    
 -270    -271    -272    -273    -274    -275    -276    -277    -278    -279    
 -280    -281    -282    -283    -284    -285    -286    -287    -288    -289    
 -290    -291    -292    -293    -294    -295    -296    -297    -298    -299    
 -300    -301    -302    -303    -304    -305    -306   ; 
 
xgroup 
 
 
=0 (Ratio)        0 1 3 42 61 113 143 184 186 204 218 219 223 241 247 250 257 258 266 275 293 296 297 298 304  
=1 (ORDERED)        0 1 3 4 6 8 12 34 42 61 72 76 77 82 83 87 88 109 113 117 127 135 139 143 152 157 158 161 177 184 186 193 194 199 204 208 218 219 223 229 231 241 247 250 257 258 263 266 275 291 293 296 297 298 304  
 
; 
agroup 
 
 
 
; 
taxcode  
+0      +1      +2      +3      +4      +5      +6      +7       
+8      +9      +10     +11     +12     +13     +14     +15      
+16     +17     +18     +19     +20     +21     +22     +23      
+24     +25     +26     +27     +28     +29     +30     +31      
+32     +33     +34     +35     +36     +37     +38     +39      
+40     +41      
; 
 
blocks 0; 
tshrink 
; 

proc/;
